# Supplementary material for: “There Are Two Healing Processes in Cancer Care—There Is a Physical Healing and a Mental Adaptation Process”: A Pilot Study for Preparing Children and Adolescents with Osteosarcoma for Limb Amputation
Source: Cancers (Basel). 2025 Aug 24;17(17):2755. doi: 10.3390/cancers17172755 (PMC12427263; doi:10.3390/cancers17172755)
Supplement: Supplementary file 1 [file cancers-17-02755-s001.zip]

Archive with 1 entries (1 files):
- cancers-3767895-supplementary.pdf
